# Supplementary material for: Photobiomodulation in acute rejection of fetal intestinal grafts: morphological aspects and lymphocyte activation
Source: Lasers Med Sci. 2026 May 11;41(1):90. doi: 10.1007/s10103-026-04883-8 (PMC13161243; doi:10.1007/s10103-026-04883-8)
Supplement: Supplementary file 4 — Supplementary Material 4 [file 10103_2026_4883_MOESM4_ESM.xlsx]

## Sheet: Desenvolvimento
Group	Mice	D1	D2	D3	D4	D5	DT
GTx3	G12A1	1	1	2	1	1	6
	G12A2	1	2	3	3	3	12
	G12A3	1	1	3	3	3	11
	G12A4	1	2	2	3	3	11
	G12A5	1	1	2	3	3	10
	G13A4	x	x	x	x	x
	G13A5	1	1	2	3	3	10
	Mean	1	1.33333	2.33333	2.66667	2.66667	10
GTx3PBM	G11A1	1	2	3	3	3	12
	G11A2	1	2	0	3	3	9
	G11A3	1	3	2	3	3	12
	G11A4	1	1	2	2	2	8
	G11A5	1	2	3	3	3	12
	G13A1	1	2	2	2	2	9
	G13A2	x	x	x	x	x
	G13A3	1	1	2	2	2	8
	Mean	1	1.85714	2	2.57143	2.57143	10	2
GTx5	G2A1	1	1	2	2	2	8
	G2A2	1	2	2	3	3	11
	G2A3	1	2	2	2	2	9
	G2A4	1	2	2	2	2	9
	G2A5	1	2	2	2	2	9
	G9A1	1	1	1	1	1	5
	G9A3	1	1	2	2	2	8
	G9A4	1	2	1	1	1	6
	Mean	1	1.625	1.75	1.875	1.875	8.125	8.125
GTx5PBM	G1A1	1	2	2	2	2	9
	G1A2	1	2	3	3	3	12
	G1A3	1	2	2	3	3	11
	G1A4	1	2	2	3	3	11
	G1A5	1	2	2	3	3	11
	G4A1	1	2	2	2	2	9
	G4A2	1	2	2	2	2	9
	G9A2	1	1	2	2	2	8
	Mean	1	1.875	2.125	2.5	2.5	10	10
GTx7	G5A1	1	1	0	1	1	4
	G5A2	1	1	1	1	1	5
	G6A3	1	1	1	0	0	3
	G6A4	1	0	0	0	0	1
	G6A5	x	x	x	x	x
	G10A1	1	0	0	0	0	1
	G10A3	1	1	0	1	1	4
	G10A4	1	1	2	2	2	8
	Mean	1	0.714286	0.571429	0.714286	0.714286	3.71429
GTx7PBM	G4A3	1	1	0	1	1	4
	G4A4	1	2	3	3	3	12
	G7A1	1	2	2	2	2	9
	G7A2	1	2	3	2	2	10
	G7A3	1	1	2	1	1	6
	G7A4	1	1	2	1	1	6
	G7A5	1	2	2	2	2	9
	G10A2	1	3	1	1	1	7
	Mean	1	1.75	1.875	1.625	1.625	7.875
GTx3ISO	G14A1	1	1	2	3	3	10
	G14A2	1	2	3	3	3	12
	G15A1	1	2	2	3	3	11
	Mean	1	1.66667	2.33333	3	3	11
GR5ISO	G8A1	1	1	2	3	3	10
	G14A3	1	2	3	3	3	12
	G14A4	1	3	2	2	2	10
	Mean	1	2	2.33333	2.66667	2.66667	10.6667
GR7ISO	G8A2	1	3	3	3	3	13
	G8A3	1	3	2	3	3	12
	G8A4	1	3	3	3	3	13
	Mean	1	3	2.66667	3	3	12.6667
GR10ISO	G3A1	1	3	3	3	3	13
	G3A2	1	3	3	3	3	13
	G3A3	1	3	3	3	3	13
	G3A4	1	3	3	3	3	13
	Mean	1	3	3	3	3	13

## Sheet: Rejeição
Groups	Mice	R1	R2	R3	R4	RT	RT	RT
GTx3	G12A1	1	1	1	1	1	1	3
	G12A2	1	1	1	0	1	1	2
	G12A3	1	1	1	2	1	1	4
	G12A4	1	1	1	1	1	1	3
	G12A5	1	1	1	1	1	1	3
	G13A4	x	x	x	x
	G13A5	1	1	1	1	1	1	3
	Mean	1	1	1	1	1	1	3	4
GTx3FBM	G11A1	1	0	0	0	0	0	0
	G11A2	1	1	1	0	1	1	2
	G11A3	0	0	0	0	0	0	0
	G11A4	1	0	0	0	0	0	0
	G11A5	1	1	1	0	1	1	2
	G13A1	2	2	2	0	4	4	8
	G13A2	x	x	x	x
	G13A3	1	1	1	1	1	1	3
	Mean	1	0.714286	0.714286	0.142857	1	1	2.14286	2.57143
GTx5	G2A1	2	2	3	3	4	6	13
	G2A2	2	2	2	1	4	4	9
	G2A3	2	2	3	3	4	6	13
	G2A4	2	2	2	2	4	4	10
	G2A5	2	2	2	2	4	4	10
	G9A1	2	3	3	4	6	6	16
	G9A3	2	2	2	3	4	4	11
	G9A4	2	3	3	2	6	6	14
	Mean	2	2.25	2.5	2.5	4.5	5	12	9.25
GTx5FBM	G1A1	1	1	1	1	1	1	3
	G1A2	1	1	1	1	1	1	3
	G1A3	1	1	1	2	1	1	4
	G1A4	1	1	1	1	1	1	3
	G1A5	1	1	1	1	1	1	3
	G4A1	2	2	2	1	4	4	9
	G4A2	2	2	1	3	4	2	9
	G9A2	2	2	2	1	4	4	9
	Mean	1.375	1.375	1.25	1.375	2.125	1.875	5.375	5.375
GTx7	G5A1	3	2	3	4	6	9	19
	G5A2	3	2	3	3	6	9	18
	G6A3	3	3	4	4	9	12	25
	G6A4	3	3	4	4	9	12	25
	G6A5	x	x	x	x
	G10A1	3	3	4	4	9	12	25
	G10A3	3	3	4	3	9	12	24
	G10A4	1	2	2	2	2	2	6
	Mean	2.71429	2.57143	3.42857	3.42857	7.14286	9.71429	20.2857	12.1429
GTx7FBM	G4A3	3	2	3	3	6	9	18
	G4A4	1	1	1	2	1	1	4
	G7A1	2	1	1	1	2	2	5
	G7A2	2	1	3	2	2	6	10
	G7A3	2	3	3	3	6	6	15
	G7A4	2	3	3	3	6	6	15
	G7A5	2	2	2	2	4	4	10
	G10A2	2	3	2	2	6	4	12
	Mean	2	2	2.25	2.25	4.125	4.75	11.125	8.5
GR3ISO	G14A1	1	1	1	0	1	1	2
	G14A2	1	1	1	0	1	1	2
	G15A1	1	1	1	0	1	1	2
	Mean	1	1	1	0	1	1	2
GR5ISO	G8A1	2	2	1	1	4	2	7
	G14A3	1	1	1	0	1	1	2
	G14A4	1	2	1	2	2	1	5
	Mean	1.33333	1.66667	1	1	2.33333	1.33333	4.66667
GR7ISO	G8A2	1	2	2	0	2	2	4
	G8A3	1	1	2	1	1	2	4
	G8A4	2	2	2	1	4	4	9
	Mean	1.33333	1.66667	2	0.666667	2.33333	2.66667	5.66667

## Sheet: Dados
	DEVELOPMENT		REJECTION		DEVELOPMENT		REJECTION		DEVELOPMENT		REJECTION
	GTx3	GTx3FBM	GTx3	GTx3FBM	GTx5	GTx5FBM	GTx5	GTx5FBM	GTx7	GTx7FBM	GTx7	GTx7FBM
	6	12	3	0	8	9	13	3	4	4	19	18
	12	9	2	2	11	12	9	3	5	12	18	4
	11	12	4	0	9	11	13	4	3	9	25	5
	11	8	3	0	9	11	10	3	1	10	25	10
	10	12	3	2	9	11	10	3	1	6	25	15
	10	9	3	8	5	9	16	9	4	6	24	15
		8		3	8	9	11	9	8	9	6	10
					6	8	14	9		7		12
MEAN	10	10	3	2.14286	8.125	10	12	5.375	3.71429	7.875	20.2857	11.125
MEDIAN	10.5	10.5	3	1	8.5	10	12	3.5	4	8	24	11
